# Supplementary material for: Molecular Prevalence and Genetic Diversity Based on Msp1a Gene of Anaplasma ovis in Goats from Türkiye
Source: Life (Basel). 2023 Apr 28;13(5):1101. doi: 10.3390/life13051101 (PMC10223740; doi:10.3390/life13051101)
Supplement: Supplementary file 1 [file life-13-01101-s001.zip]

Archive with 1 entries (1 files):
- life-2290787-supplementary.pdf
